# Supplementary material for: Catastrophic health expenditure on private sector pharmaceuticals: a cross-sectional analysis from the state of Odisha, India
Source: Health Policy Plan. 2022 Apr 27;37(7):872–84. doi: 10.1093/heapol/czac035 (PMC9347020; doi:10.1093/heapol/czac035)
Supplement: czac035_Supp [file czac035_supp.zip]

Archive with 1 entries (1 files):
- FRP Paper 1 Appendix Revised Clean.docx
